# Supplementary material for: Association between IGF-1 levels and MDD: a case-control and meta-analysis
Source: Front Psychiatry. 2024 Jun 11;15:1396938. doi: 10.3389/fpsyt.2024.1396938 (PMC11196772; doi:10.3389/fpsyt.2024.1396938)
Supplement: Supplementary file 1 [file DataSheet_1.zip]

Archive with 3 entries (3 files):
- Supplementary Material 1.DOCX
- Supplementary Material 2.DOCX
- Supplementary Material 3.DOCX
